# Supplementary material for: A cell atlas of multiple liver organoids and the fetal liver based on scRNA-seq
Source: iScience. 2026 Feb 7;29(3):114955. doi: 10.1016/j.isci.2026.114955 (PMC12927097; doi:10.1016/j.isci.2026.114955)
Supplement: Table S1. Inclusion Criteria and metadata of Datasets [file mmc2.xlsx]

## Sheet: Table S1
Inclusion criteria	OrganoidDB ID	GEO accession numbers	PubMed ID	Cell Number	Culture time	With Matrigel	With RA	With Activin A	Strategy version
Sequencing type: scRNA-seq; Sequencing platform: 10X Genomics; Available literature: True; Organ: Liver; Species: Homo sapiens; Drug treatment or genetic modification: False	Ods004997	GSM3731527	31155493	3810	33 day	√	√	√	Unavailable
	Ods006298	GSM4196642	33039464	3521	30 day	√	√	√	Unavailable
	Ods008532	GSM4681836	34686668	10558	20 day	√	×	√	V3
	Ods008949	GSM4830978	33290741	6335	17 day	×	×	×	V2
	Ods008950	GSM4830979	33290741	3601	17 day	×	×	×	V2
	Ods009589	GSM5075991	34288725	2489	19 day	√	×	×	V3
	Ods009590	GSM5075992	34288725	3146	19 day	√	×	×	V3
	Ods009591	GSM5075993	34288725	4782	19 day	√	×	×	V3
	Ods014956	GSM5685078	36738840	3297	22 day	√	√	√	Unavailable
	-	GSM7841580	37653039	10429	48 day	×	×	×	V2
	-	GSM7841581	37653039	10665	48 day	×	×	×	V2
	-	GSM7679919	39198465	3195	3 week after self-organization	×	×	√	V3
	-	GSM8352373	39005378	4859	3 day after self-organization	×	×	√	V3
	-	GSM8352374	39005378	4903	7 day after self-organization	×	×	√	V3
	-	GSM8352375	39005378	4546	11 day after self-organization	×	×	√	V3
